# Supplementary material for: Functional convergence of gliP and aspf1 in Aspergillus fumigatus pathogenicity
Source: Virulence. 2018 Jul 27;9(1):1062–73. doi: 10.1080/21505594.2018.1482182 (PMC6086310; doi:10.1080/21505594.2018.1482182)
Supplement: Supplemental Material [file kvir-09-01-1482182-s001.zip]

Archive with 3 entries (3 files):
- AspF1 paper Table S1-re-revised.xls
- AspF1 paper Table S2-revised.xls
- Aspf1 paper Table S3.xlsx
