# Supplementary material for: Functional convergence of gliP and aspf1 in Aspergillus fumigatus pathogenicity
Source: Virulence. 2018 Jul 27;9(1):1062–73. doi: 10.1080/21505594.2018.1482182 (PMC6086310; doi:10.1080/21505594.2018.1482182)
Supplement: Supplemental Material [file kvir-09-01-1482182-s001.zip › AspF1 paper Table S1-re-revised.xls]

## Sheet: Legend
Supplemental Dataset 1. Expression of A. fumigatus environmentally responsive genes during mouse lung infection WT and a DgliP mutant strains.
Custom Nanostring pobes for 95 A. fumigatus environmentally responsive genes were chosen based on published gene expression data and functional analysis. Probes for control gene gpdA was also included for normalization.
A non-neutropenic mouse model of invasive aspergillosis was used to assess the transcriptional profile and virulence of the wild-type strain Afu293 and the DgliP mutant, as detailed in Methods. In brief, male Balb/c mice were immunosuppressed with 7.5 mg cortisone acetate. The mice were infected in an acrylic chamber into which 12 ml of 1x109 conida/ml were aerosolized. Control mice were immunosu…
Each sample was used for Nanostring analysis, yielding raw probe counts as indicated in the "Raw data" tab. The expression data were normalized using the total number of probe counts for each sample, as calculated in teh "Raw data" tab. Expression ratios were calculated using mean values of three independent biological samples, as given in the "Day 5" tab. Statistical significance was determined …

## Sheet: Day 5
Identifier		lung day5 Af293	lung day5 Af293	lung day5 Af293	lung day5 Af293 (mean)		lung day5 ΔgliP	lung day5 ΔgliP	lung day5 ΔgliP	lung day5 ΔgliP (mean)			t-test Af293 vs. ΔgliP	ΔgliP/Af293
Afu5g02330	aspF1	44.9313	63.3149	100.153	69.4666		404.806	356.46	543.164	434.81			0.00329915	6.25927
Afu3g12890	hasA	516.652	316.535	491.686	441.625		1998.63	2389.63	2360.79	2249.68			0.000211283	5.09411
Afu1g01550	zrfA	50.5333	52.7493	50.086	51.1229		168.549	214.554	202.297	195.133			0.000473682	3.81694
Afu4g14070	Afu4g14070	949.083	712.155	1099.46	920.232		2052.93	2281.78	1950.13	2094.95			0.00141321	2.27654
Afu5g14800	Afu5g14800	16.8444	15.809	27.3179	19.9905		42.3136	38.5991	53.6056	44.8394			0.0129552	2.24304
Afu4g09560	zrfC	5391.22	6536.18	5365.24	5764.21		11366.3	13481.8	11865.7	12237.9			0.000970932	2.12309
Afu4g09580	aspf2	3408.79	4193.93	3651.17	3751.3		7699.74	8373.35	7438.43	7837.17			0.000353167	2.08919
Afu8g01670	cat2	33.6888	73.8412	61.4514	56.3271		71.9326	133.954	114.298	106.728			0.0819758	1.89479
Afu7g01030	pmcC	11.2425	15.809	36.4177	21.1564		41.6077	40.8635	33.3795	38.6169			0.0996201	1.8253
Afu5g09580	rodA	5.60193	5.28282	25.0337	11.9728		21.8599	22.7066	17.1929	20.5865			0.271123	1.71943
Afu7g01010	adh1	44.9313	10.5656	25.0337	26.8436		48.661	36.3242	38.4395	41.1416			0.251113	1.53264
Afu4g00860	dprA	39.3294	10.5656	20.4838	23.4596		31.0308	27.2458	49.566	35.9475			0.315652	1.53231
Afu1g10080	zafA	494.206	369.285	412.016	425.169		595.215	608.475	607.903	603.864			0.00839255	1.42029
Afu3g13870	nsdD	22.4464	26.3747	66.0199	38.2803		62.0615	51.0898	45.5194	52.8902			0.37771	1.38166
Afu7g06090	pox1	106.707	142.439	145.689	131.612		167.143	172.553	166.897	168.864			0.0419242	1.28305
Afu5g01900	hsf1	168.483	205.754	170.723	181.653		239.781	220.231	232.643	230.885			0.0210657	1.27102
Afu6g07720	acuF	117.95	184.623	213.975	172.182		201.697	166.877	274.109	214.227			0.378323	1.24419
Afu1g15950	pbs2	258.346	174.096	209.425	213.956		239.075	283.801	275.122	265.999			0.13663	1.24324
Afu1g07690	pmt2	797.444	791.319	867.266	818.676		976.043	1076.18	970.01	1007.41			0.0110317	1.23054
Afu3g04070	hacA	1465.74	1155.32	1327.08	1316.05		1507.79	1748.23	1495.98	1584			0.0924999	1.2036
Afu5g08830	hexA	2948.32	3181.04	4076.85	3402.07		4019.83	3967.57	4101.56	4029.65			0.144097	1.18447
Afu2g12330	acuM	123.552	100.216	145.689	123.152		137.518	154.386	143.631	145.178			0.191367	1.17885
Afu5g07780	erg1	567.186	786.036	637.357	663.526		792.682	550.582	986.197	776.487			0.4696	1.17024
Afu1g05800	mkk2	623.36	601.374	826.298	683.677		811.018	795.784	781.873	796.225			0.193474	1.16462
Afu6g05150	Afu6g05150	398.742	411.468	534.938	448.382		493.663	557.386	514.845	521.964			0.19479	1.16411
Afu2g08800	Afu2g08800	106.707	63.3149	109.253	93.0917		80.3977	145.307	99.125	108.277			0.567096	1.16312
Afu5g11070	Afu5g11070	56.1738	131.873	77.3854	88.4775		101.552	102.169	98.1116	100.611			0.619538	1.13713
Afu6g02280	aspf7	1072.63	1102.53	1074.41	1083.19		1310.32	1218.09	1151.07	1226.49			0.0384768	1.1323
Afu7g06060	sit1	1201.79	1387.41	1188.23	1259.14		1576.9	1264.63	1431.24	1424.26			0.210272	1.13113
Afu8g00200	ftmD	16.8444	21.0918	6.83413	14.9235		20.4538	15.8925	14.1597	16.8353			0.700502	1.12811
Afu6g09690	gliG	297.636	269.029	177.557	248.074		270.106	279.261	271.075	273.481			0.522866	1.10242
Afu1g17150	Afu1g17150	112.309	89.6896	109.253	103.751		95.2043	139.631	108.232	114.356			0.517751	1.10222
Afu4g06670	aspHS	3195.42	2901.45	3553.3	3216.72		3421.79	3219.47	3879.03	3506.76			0.345188	1.09017
Afu4g09080	sebA	909.753	1076.16	1012.96	999.622		1041.63	1035.32	1184.45	1087.13			0.271855	1.08754
Afu5g00710	Afu5g00710	1117.57	949.566	1131.33	1066.15		1158.7	1092.07	1217.83	1156.2			0.260715	1.08446
Afu1g06900	crzA	117.95	142.439	102.438	120.942		118.482	115.787	153.744	129.337			0.64513	1.06942
Afu1g14660	laeA	202.172	258.503	268.611	243.095		262.347	261.105	249.836	257.762			0.524284	1.06033
Afu2g06000	Afu2g06000	673.893	443.126	487.136	534.718		506.358	547.17	635.209	562.912			0.743243	1.05273
Afu2g01260	srbA	2437.26	2289.51	2531.25	2419.34		2607.25	2461.15	2538.82	2535.74			0.228975	1.04811
Afu2g05150	mp2	140.396	142.439	91.0536	124.629		138.93	135.092	117.331	130.451			0.76344	1.04671
Afu3g00340	Afu3g00340	421.188	406.185	462.084	429.819		442.184	441.599	448.086	443.956			0.44822	1.03289
Afu5g06420	Afu5g06420	404.343	406.185	475.752	428.76		442.884	468.845	416.733	442.821			0.64083	1.03279
Afu3g09820	dvrA	348.17	279.595	343.712	323.826		325.114	351.92	323.675	333.57			0.705302	1.03009
Afu1g04830	abaA	73.0183	21.0918	47.8018	47.304		48.661	47.6775	49.566	48.6348			0.933573	1.02813
Afu6g09930	yap1	488.566	664.689	548.587	567.281		587.461	585.769	574.524	582.585			0.782572	1.02698
Afu2g03930	ura7	174.085	121.347	127.471	140.968		150.213	118.062	163.857	144.044			0.893077	1.02182
Afu1g06960	Afu1g06960	365.014	432.56	414.282	403.952		391.406	416.628	411.673	406.569			0.909401	1.00648		`
Afu4g04820	erg25B	7424.14	7591.25	6904.01	7306.47		7553.05	6907.78	7392.92	7284.58			0.942207	0.997005
Afu6g06530	Afu6g06530	84.2221	84.4068	61.4514	76.6934		70.5208	71.5215	79.9052	73.9825			0.757011	0.964652
Afu5g08420	sho1	1168.1	1139.47	1211	1172.86		1062.79	1088.67	1225.91	1125.79			0.438204	0.959872
Afu5g04170	hsp90	174.085	216.28	359.646	250.004		292.672	192.985	223.536	236.398			0.840643	0.945577
Afu4g10000	mdr2	578.428	437.843	423.4	479.89		470.391	493.816	395.487	453.231			0.667834	0.944447
Afu2g07900	stuA	488.566	548.624	589.555	542.248		534.565	497.228	497.652	509.815			0.365854	0.940187
Afu4g06870	Afu4g06870	786.202	675.254	728.41	729.956		666.447	660.692	730.288	685.809			0.321289	0.939522
Afu5g03920	hapX	550.341	648.88	648.741	615.987		590.279	539.229	602.843	577.45			0.369614	0.937439
Afu1g04720	erg2	145.998	73.8412	113.822	111.22		93.0923	112.385	107.218	104.232			0.763047	0.937166
Afu1g17360	Afu1g17360	112.309	73.8412	95.6035	93.9179		90.2687	81.7374	91.0317	87.6793			0.617127	0.933574
Afu3g11970	pacC	387.499	369.285	384.698	380.494		353.322	365.538	324.688	347.849			0.0710073	0.914204
Afu5g09360	calA/cnaA	685.135	569.756	555.421	603.437		491.545	602.799	557.324	550.556			0.368632	0.912366
Afu2g04010	tpsB	303.238	116.064	184.373	201.225		172.784	197.524	175.997	182.102			0.74662	0.904965
Afu2g00660	tcsB	404.343	506.441	386.964	432.583		406.212	415.49	349.974	390.559			0.378932	0.902854
Afu1g12690	mdr4	1915.01	2173.45	2337.75	2142.07		2055.76	1775.47	1857.08	1896.1			0.1731	0.885174
Afu4g10010	Afu4g10010	432.43	364.002	532.653	443.029		401.277	416.628	355.027	390.977			0.376403	0.88251
Afu2g05910	hxkA	1622.98	1424.35	1568.38	1538.57		1284.23	1381.55	1394.83	1353.54			0.0545634	0.879738
Afu2g07680	sidA	14618	14169.6	13641.8	14143.2		13314.1	11172.8	12497.9	12328.2			0.056953	0.871676
Afu7g04290	Afu7g04290	505.41	495.875	539.488	513.591		412.559	434.785	476.405	441.25			0.0343124	0.859146
Afu6g12950	tpsA	572.826	522.25	598.673	564.583		453.467	501.767	475.399	476.878			0.0294294	0.844654
Afu3g03640	mirB	4234.33	4352.17	4734.7	4440.4		3988.8	3835.9	3313.61	3712.77			0.045789	0.836134
Afu1g12940	sakA	926.598	548.624	721.595	732.272		557.842	637.985	633.189	609.672			0.336239	0.832576
Afu5g10760	mnt1	449.275	448.409	393.798	430.494		361.787	348.508	363.12	357.805			0.0184716	0.83115
Afu1g17250	rodB	22.4464	21.0918	20.4838	21.3407		19.7479	13.6177	18.2063	17.1906			0.0979862	0.805534
Afu4g11080	facA	471.721	353.436	343.712	389.623		251.064	368.94	306.482	308.829			0.204867	0.792634
Afu1g07440	hsp70	1044.55	1165.85	1677.63	1296.01		1227.11	932.012	920.444	1026.52			0.284805	0.792064
Afu5g06070	mdr1	567.186	469.5	487.136	507.941		342.039	458.629	397.513	399.394			0.073954	0.7863
Afu1g17270	fre2	713.222	807.128	926.451	815.6		617.786	652.751	610.936	627.158			0.0403747	0.768952
Afu3g03420	sidD	3178.57	2700.98	2613.18	2830.91		2464.79	2021.81	1934.96	2140.52			0.0453663	0.756125
Afu6g07430	Afu6g07430	1746.53	1566.79	1663.98	1659.1		1241.91	1240.79	1176.35	1219.69			0.00145238	0.735151
Afu4g11580	sod2	39.3294	26.3747	50.086	38.5967		23.2716	30.6476	30.3462	28.0885			0.221652	0.727744
Afu3g07810	sdh1	286.394	279.595	248.109	271.366		169.255	219.093	203.31	197.219			0.0170542	0.726765
Afu3g00590	aspf2	134.794	73.8412	81.9538	96.863		69.1148	54.4916	84.9653	69.5239			0.263607	0.717755
Afu1g10940	Afu1g10940	589.671	627.748	737.529	651.649		384.352	454.089	404.593	414.345			0.00833742	0.63584
Afu8g01710	calB	44.9313	52.7493	27.3179	41.6662		30.3249	17.0299	30.3462	25.9003			0.145271	0.621615
Afu4g03240	mp1	33.6888	42.1837	13.6497	29.8407		13.4006	29.5206	12.1399	18.3537			0.32066	0.615055
Afu1g17470	nrtB	67.3777	210.997	102.438	126.938		72.6385	66.9823	80.9186	73.5131			0.285956	0.579129
Afu1g14550	sod3	4110.77	4399.64	3742.22	4084.21		2064.22	2475.9	2479.14	2339.75			0.00175474	0.572878
Afu3g09690	calA	168.483	68.5978	120.637	119.239		47.9551	60.1682	78.8988	62.3407			0.132791	0.52282
Afu6g12930	acoA	2341.8	2336.98	1657.15	2111.97		1019.06	1028.5	1250.19	1099.25			0.0134108	0.520486
Afu1g12840	niiA	39.3294	89.6896	125.187	84.7354		49.3669	27.2458	44.506	40.3729			0.16061	0.476458
Afu1g14560	msdS	95.4646	58.0321	88.7694	80.7554		47.2492	20.4317	35.3993	34.3601			0.0288517	0.425483
Afu6g03540	acuE	808.687	701.629	585.005	698.44		264.465	283.801	258.942	269.069			0.00272646	0.385243
Afu2g12850	gelC	101.067	89.6896	43.2519	78.0027		24.6834	27.2458	28.3194	26.7496			0.0444265	0.342931
Afu3g00420	Afu3g00420	89.8627	58.0321	27.3179	58.4043		14.8124	19.2943	18.2063	17.4377			0.0864372	0.298569
Afu8g01310		1443.29	1334.66	1256.51	1344.82		143.165	187.308	266.022	198.832			6.07581e-05	0.14785
Afu4g11800	alp1	718.824	880.969	771.662	790.485		73.3444	98.7673	127.444	99.852			0.000162204	0.126317
Afu6g09660	gliP	5750.63	5354.49	4871.27	5325.46		137.518	197.524	150.711	161.918			3.50694e-05	0.0304044

## Sheet: Raw data
Identifier		lung day5	lung day5	lung day5	lung day5	lung day5	lung day5	lung day5	lung day5	lung day5	lung day5 normalized	lung day5 normalized	lung day5 normalized	lung day5 normalized	lung day5 normalized	lung day5 normalized
	Gene name	Afu293	Afu293	Afu293	ΔgliP	ΔgliP	ΔgliP	uninfected	uninfected	uninfected	Afu293	Afu293	Afu293	ΔgliP	ΔgliP	ΔgliP
Afu1g01550.1	zrfA	13.08	13.38	26.97	293.69	205.61	289.45	4.07	4.9	1.63	50.5333	52.7493	50.086	168.549	214.554	202.297
Afu1g04720.1	erg2	37.79	18.73	61.29	162.21	107.7	153.41	6.11	2.72	2.72	145.998	73.8412	113.822	93.0923	112.385	107.218
Afu1g04830.1	abaA	18.9	5.35	25.74	84.79	45.69	70.92	1.36	0.54	1.09	73.0183	21.0918	47.8018	48.661	47.6775	49.566
Afu1g05800.1	mkk2	161.35	152.54	444.94	1413.17	762.61	1118.72	1.36	0.54	0.54	623.36	601.374	826.298	811.018	795.784	781.873
Afu1g06900.1	crzA	30.53	36.13	55.16	206.45	110.96	219.98	0.68	0.54	1.09	117.95	142.439	102.438	118.482	115.787	153.744
Afu1g06960.1	1g06960	94.48	109.72	223.08	682.01	399.26	589.03	0.68	0.54	1.09	365.014	432.56	414.282	391.406	416.628	411.673
Afu1g07440.1	hsp70	270.37	295.72	903.36	2138.19	893.16	1316.99	0.68	0.54	0.54	1044.55	1165.85	1677.63	1227.11	932.012	920.444
Afu1g07690.1	pmt2	206.41	200.72	467	1700.72	1031.32	1387.91	1.36	3.81	2.72	797.444	791.319	867.266	976.043	1076.18	970.01
Afu1g10080.1	zafA	127.92	93.67	221.86	1037.14	583.11	869.8	0.68	0.54	0.54	494.206	369.285	412.016	595.215	608.475	607.903
Afu1g10940.1	1g10940	152.63	159.23	397.14	669.72	435.16	578.9	5.43	6.54	7.08	589.671	627.748	737.529	384.352	454.089	404.593
Afu1g12690.1	mdr4	495.68	551.3	1258.82	3582.08	1701.46	2657.15	0.68	0.54	1.09	1915.01	2173.45	2337.75	2055.76	1775.47	1857.08
Afu1g12840.1	niiA	10.18	22.75	67.41	86.02	26.11	63.68	0.68	1.63	0.54	39.3294	89.6896	125.187	49.3669	27.2458	44.506
Afu1g12940.1	sakA	239.84	139.16	388.56	972.02	611.39	905.98	0.68	0.54	1.09	926.598	548.624	721.595	557.842	637.985	633.189
Afu1g14550.1	sod3	1064.03	1115.98	2015.09	3596.83	2372.69	3547.2	2.72	4.36	2.72	4110.77	4399.64	3742.22	2064.22	2475.9	2479.14
Afu1g14560.1	msdS	24.71	14.72	47.8	82.33	19.58	50.65	1.36	0.54	1.09	95.4646	58.0321	88.7694	47.2492	20.4317	35.3993
Afu1g14660.1	laeA	52.33	65.57	144.64	457.13	250.22	357.47	0.68	0.54	0.54	202.172	258.503	268.611	262.347	261.105	249.836
Afu1g15950.1	pbs2	66.87	44.16	112.77	416.58	271.97	393.65	0.68	1.09	0.54	258.346	174.096	209.425	239.075	283.801	275.122
Afu1g17150.1	1g17150	29.07	22.75	58.83	165.89	133.81	154.86	0.68	0.54	0.54	112.309	89.6896	109.253	95.2043	139.631	108.232
Afu1g17250.1	rodB	5.81	5.35	11.03	34.41	13.05	26.05	0.68	0.54	0.54	22.4464	21.0918	20.4838	19.7479	13.6177	18.2063
Afu1g17270.1	fre2	184.61	204.73	498.87	1076.47	625.54	874.14	0.68	0.54	0.54	713.222	807.128	926.451	617.786	652.751	610.936
Afu1g17360.1	1g17360	29.07	18.73	51.48	157.29	78.33	130.25	1.36	3.27	1.63	112.309	73.8412	95.6035	90.2687	81.7374	91.0317
Afu1g17470.1	nrtB	17.44	53.52	55.16	126.57	64.19	115.78	12.22	8.72	4.36	67.3777	210.997	102.438	72.6385	66.9823	80.9186
Afu2g00660.1	tcsB	104.66	128.46	208.37	707.81	398.17	500.75	2.72	3.81	1.63	404.343	506.441	386.964	406.212	415.49	349.974
Afu2g01260.1	srbA	630.86	580.74	1363.01	4543.04	2358.55	3632.59	1.36	1.09	1.09	2437.26	2289.51	2531.25	2607.25	2461.15	2538.82
Afu2g03930.1	ura7	45.06	30.78	68.64	261.74	113.14	234.45	2.72	3.81	3.81	174.085	121.347	127.471	150.213	118.062	163.857
Afu2g04010.1	tpsB	78.49	29.44	99.28	301.07	189.29	251.82	0.68	0.54	0.54	303.238	116.064	184.373	172.784	197.524	175.997
Afu2g05150.1	mp2	36.34	36.13	49.03	242.08	129.46	167.88	0.68	0.54	0.54	140.396	142.439	91.0536	138.93	135.092	117.331
Afu2g05910.1	hxkA	420.09	361.29	844.53	2237.72	1323.96	1995.75	2.72	1.09	4.36	1622.98	1424.35	1568.38	1284.23	1381.55	1394.83
Afu2g06000.1	2g06000	174.43	112.4	262.31	882.31	524.36	908.87	1.36	0.54	0.54	673.893	443.126	487.136	506.358	547.17	635.209
Afu2g07680.1	sidA	3783.72	3594.16	7345.78	23199.3	10707	17882.2	1.36	1.09	0.54	14618	14169.6	13641.8	13314.1	11172.8	12497.9
Afu2g07900.1	stuA	126.46	139.16	317.46	931.46	476.5	712.05	0.68	0.54	1.09	488.566	548.624	589.555	534.565	497.228	497.652
Afu2g08800.1	2g08800	27.62	16.06	58.83	140.09	139.25	141.83	0.68	0.54	0.54	106.707	63.3149	109.253	80.3977	145.307	99.125
Afu2g12330.1	acuM	31.98	25.42	78.45	239.62	147.95	205.51	0.68	0.54	0.54	123.552	100.216	145.689	137.518	154.386	143.631
Afu2g12850.1	gelC	26.16	22.75	23.29	43.01	26.11	40.52	6.79	7.63	7.08	101.067	89.6896	43.2519	24.6834	27.2458	28.3194
Afu3g00340.1	3g00340	109.02	103.03	248.82	770.49	423.19	641.13	0.68	0.54	0.54	421.188	406.185	462.084	442.184	441.599	448.086
Afu3g00420.1	3g00420	23.26	14.72	14.71	25.81	18.49	26.05	4.75	5.45	3.27	89.8627	58.0321	27.3179	14.8124	19.2943	18.2063
Afu3g00590.1	aspHS	34.89	18.73	44.13	120.43	52.22	121.57	2.04	4.36	4.9	134.794	73.8412	81.9538	69.1148	54.4916	84.9653
Afu3g03420.1	sidD	822.74	685.11	1407.13	4294.81	1937.53	2768.58	4.07	5.99	1.63	3178.57	2700.98	2613.18	2464.79	2021.81	1934.96
Afu3g03640.1	mirB	1096.01	1103.94	2549.51	6950.34	3675.99	4741.18	8.15	3.81	9.26	4234.33	4352.17	4734.7	3988.8	3835.9	3313.61
Afu3g04070.1	hacA	379.39	293.05	714.6	2627.27	1675.35	2140.48	1.36	0.54	0.54	1465.74	1155.32	1327.08	1507.79	1748.23	1495.98
Afu3g07810.1	sdh1	74.13	70.92	133.6	294.92	209.96	290.9	0.68	2.72	0.54	286.394	279.595	248.109	169.255	219.093	203.31
Afu3g09690.1	calA	43.61	17.4	64.96	83.56	57.66	112.89	0.68	0.54	0.54	168.483	68.5978	120.637	47.9551	60.1682	78.8988
Afu3g09820.1	dvrA	90.12	70.92	185.08	566.5	337.25	463.12	1.36	2.18	3.81	348.17	279.595	343.712	325.114	351.92	323.675
Afu3g11970.1	pacC	100.3	93.67	207.15	615.65	350.3	464.57	0.68	3.81	2.18	387.499	369.285	384.698	353.322	365.538	324.688
Afu3g12890.1	gliZ	133.73	80.29	264.76	3482.54	2290.01	3377.87	0.68	3.27	4.9	516.652	316.535	491.686	1998.63	2389.63	2360.79
Afu3g13870.1	nsdD	5.81	6.69	35.55	108.14	48.96	65.13	4.07	1.63	2.72	22.4464	26.3747	66.0199	62.0615	51.0898	45.5194
Afu4g00860.1	dprA	10.18	2.68	11.03	54.07	26.11	70.92	0.68	0.54	2.18	39.3294	10.5656	20.4838	31.0308	27.2458	49.566
Afu4g03240.1	mp1	8.72	10.7	7.35	23.35	28.29	17.37	1.36	3.27	3.27	33.6888	42.1837	13.6497	13.4006	29.5206	12.1399
Afu4g04820.1	erg25B	1921.66	1925.54	3717.63	13160.9	6619.82	10577.9	2.72	1.09	0.54	7424.14	7591.25	6904.01	7553.05	6907.78	7392.92
Afu4g06670.1	aspf7	827.1	735.96	1913.36	5962.35	3085.26	5550.19	1.36	0.54	0.54	3195.42	2901.45	3553.3	3421.79	3219.47	3879.03
Afu4g06870.1	4g06870	203.5	171.28	392.23	1161.26	633.15	1044.91	0.68	0.54	0.54	786.202	675.254	728.41	666.447	660.692	730.288
Afu4g09080.1	sebA	235.48	272.97	545.45	1815	992.16	1694.73	3.39	3.27	4.9	909.753	1076.16	1012.96	1041.63	1035.32	1184.45
Afu4g09560.1	zrfC	1395.46	1657.92	2889.04	19805.3	12919.8	16977.7	4.07	0.54	3.81	5391.22	6536.18	5365.24	11366.3	13481.8	11865.7
Afu4g09580.1	aspf2	882.33	1063.8	1966.06	13416.5	8024.29	10643.1	0.68	0.54	0.54	3408.79	4193.93	3651.17	7699.74	8373.35	7438.43
Afu4g10000.1	mdr2	149.72	111.06	227.99	819.64	473.23	565.87	6.79	5.45	4.9	578.428	437.843	423.4	470.391	493.816	395.487
Afu4g10010.1	4g10010	111.93	92.33	286.82	699.21	399.26	507.98	0.68	0.54	1.09	432.43	364.002	532.653	401.277	416.628	355.027
Afu4g11080.1	facA	122.1	89.65	185.08	437.47	353.56	438.52	0.68	0.54	1.09	471.721	353.436	343.712	251.064	368.94	306.482
Afu4g11580.1	sod2	10.18	6.69	26.97	40.55	29.37	43.42	0.68	0.54	0.54	39.3294	26.3747	50.086	23.2716	30.6476	30.3462
Afu4g11800.1	alp1	186.06	223.46	415.52	127.8	94.65	182.35	7.47	4.9	8.17	718.824	880.969	771.662	73.3444	98.7673	127.444
Afu4g14070.1	4g14070	245.66	180.64	592.03	3577.16	2186.66	2790.29	2.04	0.54	1.09	949.083	712.155	1099.46	2052.93	2281.78	1950.13
Afu5g00710.1	5g00710	289.27	240.86	609.19	2018.99	1046.55	1742.49	0.68	0.54	0.54	1117.57	949.566	1131.33	1158.7	1092.07	1217.83
Afu5g01900.1	hsf1	43.61	52.19	91.93	417.81	211.05	332.87	0.68	0.54	1.09	168.483	205.754	170.723	239.781	220.231	232.643
Afu5g02330.1	aspF1	11.63	16.06	53.93	705.36	341.6	777.17	3.39	2.72	1.09	44.9313	63.3149	100.153	404.806	356.46	543.164
Afu5g03920.1	hapX	142.45	164.59	349.33	1028.54	516.75	862.56	12.9	13.62	8.17	550.341	648.88	648.741	590.279	539.229	602.843
Afu5g04170.1	hsp90	45.06	54.86	193.66	509.97	184.94	319.84	0.68	0.54	0.54	174.085	216.28	359.646	292.672	192.985	223.536
Afu5g06070.1	mdr1	146.81	119.09	262.31	595.99	439.51	568.77	2.04	7.63	0.54	567.186	469.5	487.136	342.039	458.629	397.513
Afu5g06420.1	5g06420	104.66	103.03	256.18	771.71	449.3	596.27	0.68	0.54	0.54	404.343	406.185	475.752	442.884	468.845	416.733
Afu5g07780.1	erg1	146.81	199.38	343.2	1381.22	527.63	1411.07	0.68	0.54	0.54	567.186	786.036	637.357	792.682	550.582	986.197
Afu5g08420.1	sho1	302.35	289.03	652.09	1851.87	1043.29	1754.06	0.68	0.54	0.54	1168.1	1139.47	1211	1062.79	1088.67	1225.91
Afu5g08830.1	hexA	763.14	806.88	2195.28	7004.41	3802.18	5868.59	1.36	3.27	4.9	2948.32	3181.04	4076.85	4019.83	3967.57	4101.56
Afu5g09360.1	calA/cnaA	177.34	144.52	299.08	856.5	577.67	797.43	0.68	1.63	1.63	685.135	569.756	555.421	491.545	602.799	557.324
Afu5g09580.1	rodA	1.45	1.34	13.48	38.09	21.76	24.6	0.68	0.54	0.54	5.60193	5.28282	25.0337	21.8599	22.7066	17.1929
Afu5g10760.1	mnt1	116.29	113.74	212.05	630.4	333.98	519.56	0.68	0.54	0.54	449.275	448.409	393.798	361.787	348.508	363.12
Afu5g11070.1	5g11070	14.54	33.45	41.67	176.95	97.91	140.38	0.68	1.09	0.54	56.1738	131.873	77.3854	101.552	102.169	98.1116
Afu5g14800.1	5g14800	4.36	4.01	14.71	73.73	36.99	76.7	0.68	0.54	0.54	16.8444	15.809	27.3179	42.3136	38.5991	53.6056
Afu6g02280.1	aspf3	277.64	279.66	578.54	2283.19	1167.31	1646.97	4.75	1.63	2.72	1072.63	1102.53	1074.41	1310.32	1218.09	1151.07
Afu6g03540.1	acuE	209.32	177.97	315.01	460.82	271.97	370.5	0.68	0.54	1.09	808.687	701.629	585.005	264.465	283.801	258.942
Afu6g05150.1	6g05150	103.21	104.37	288.05	860.19	534.15	736.65	0.68	0.54	0.54	398.742	411.468	534.938	493.663	557.386	514.845
Afu6g06530.1	6g06530	21.8	21.41	33.09	122.88	68.54	114.33	0.68	0.54	0.54	84.2221	84.4068	61.4514	70.5208	71.5215	79.9052
Afu6g07430.1	6g07430	452.07	397.42	896.01	2163.99	1189.07	1683.15	0.68	0.54	0.54	1746.53	1566.79	1663.98	1241.91	1240.79	1176.35
Afu6g07720.1	acuF	30.53	46.83	115.22	351.45	159.92	392.2	0.68	0.54	3.27	117.95	184.623	213.975	201.697	166.877	274.109
Afu6g09660.1	gliP	1488.49	1358.18	2623.05	239.62	189.29	215.64	42.09	43.6	34.87	5750.63	5354.49	4871.27	137.518	197.524	150.711
Afu6g09690.1	gliG	77.04	68.24	95.61	470.65	267.62	387.86	0.68	0.54	0.54	297.636	269.029	177.557	270.106	279.261	271.075
Afu6g09930.1	yap1	126.46	168.6	295.4	1023.63	561.35	822.04	0.68	1.63	0.54	488.566	664.689	548.587	587.461	585.769	574.524
Afu6g12930.1	acoA	606.15	592.78	892.33	1775.68	985.63	1788.8	4.75	5.99	4.36	2341.8	2336.98	1657.15	1019.06	1028.5	1250.19
Afu6g12950.1	tpsA	148.27	132.47	322.37	790.15	480.85	680.21	1.36	1.09	1.09	572.826	522.25	598.673	453.467	501.767	475.399
Afu7g01010.1	adh1	11.63	2.68	13.48	84.79	34.81	55	0.68	1.63	0.54	44.9313	10.5656	25.0337	48.661	36.3242	38.4395
Afu7g01030.1	pmcC	2.91	4.01	19.61	72.5	39.16	47.76	0.68	0.54	0.54	11.2425	15.809	36.4177	41.6077	40.8635	33.3795
Afu7g04290.1	7g04290	130.82	125.78	290.5	718.87	416.66	681.65	2.72	5.99	6.54	505.41	495.875	539.488	412.559	434.785	476.405
Afu7g06060.1	sit1	311.07	351.92	639.83	2747.69	1211.91	2047.85	0.68	1.63	0.54	1201.79	1387.41	1188.23	1576.9	1264.63	1431.24
Afu7g06090.1	pox1	27.62	36.13	78.45	291.24	165.36	238.8	0.68	0.54	0.54	106.707	142.439	145.689	167.143	172.553	166.897
Afu8g00200.1	ftmD	4.36	5.35	3.68	35.64	15.23	20.26	0.68	0.54	0.54	16.8444	21.0918	6.83413	20.4538	15.8925	14.1597
Afu8g01310.1	fre1	373.58	338.54	676.6	249.46	179.5	380.63	1.36	1.63	1.09	1443.29	1334.66	1256.51	143.165	187.308	266.022
Afu8g01670.1	cat2	8.72	18.73	33.09	125.34	128.37	163.54	0.68	1.09	0.54	33.6888	73.8412	61.4514	71.9326	133.954	114.298
Afu8g01710.1	calB	11.63	13.38	14.71	52.84	16.32	43.42	1.36	0.54	1.09	44.9313	52.7493	27.3179	30.3249	17.0299	30.3462
Afu5g01970.1	gpdA	1109.1	1253.81	2733.37	7364.46	3899	5913.45	0.68	0.54	1.09	4284.9	4943.02	5076.14	4226.46	4068.61	4132.91
Total counts		25884.3	25365.1	53848.6	174259	95832.3	143088
Normalization factor		3.86335	3.94242	1.85706	0.57386	1.04349	0.698871
