# Supplementary material for: Functional convergence of gliP and aspf1 in Aspergillus fumigatus pathogenicity
Source: Virulence. 2018 Jul 27;9(1):1062–73. doi: 10.1080/21505594.2018.1482182 (PMC6086310; doi:10.1080/21505594.2018.1482182)
Supplement: Supplemental Material [file kvir-09-01-1482182-s001.zip › AspF1 paper Table S2-revised.xls]

## Sheet: Legend
Supplemental Dataset 2. Expression of mouse immune response genes during mouse lung infection with WT, DgliP, Daspf1, and DgliP Daspf1, mutant strains.
Nanostring pobes for host response genes were as described by Xu et al., PLoS Biol. 2015 Feb 18;13(2):e1002076.
Lung RNA samples from mice that were uninfected or infected with the indicated strains were used for Nanostring analysis. Probe counts were normalized as described by Xu et al, PLoS Biol. 2015 Feb 18;13(2):e1002076, and are listed in the columns labeled "Normalized counts." Statistical siginficance of probe count differences is indicated in the columns labeled "Statistical signficance." Expressio…

## Sheet: Day 5
	Normalized counts	Normalized counts	Normalized counts		Normalized counts	Normalized counts	Normalized counts	Normalized counts	Normalized counts		Normalized counts	Normalized counts	Normalized counts	Normalized counts	Normalized counts	Normalized counts		Normalized counts	Normalized counts	Normalized counts	Normalized counts	Normalized counts	Normalized counts		Normalized counts	Normalized counts	Normalized counts	Normalized counts	Normalized counts	Normalized counts		Statistical signficance	Statistical signficance	Statistical signficance	Statistical signficance		Expression ratios	Expression ratios	Expression ratios	Expression ratios
	uninfected	uninfected	average uninfected		M1 Af293	M3 Af293	M4 Af293	M5 Af293	average Af293		M1 Δaspf1	M2 Δaspf1	M3 Δaspf1	M4 Δaspf1	M5 Δaspf1	average ΔaspF1		M2 ΔgliP	M3 ΔgliP	M1 ΔgliP	M4 ΔgliP	M5 ΔgliP	average ΔgliP		M1 Δaspf1 ΔgliP	M2 Δaspf1 ΔgliP	M3 Δaspf1 ΔgliP	M4 Δaspf1 ΔgliP	M5 Δaspf1 ΔgliP	average Δaspf1 ΔgliP		t-test Af293 vs uninfected	t-test Δaspf1 vs Af293	t-test ΔgliP vs Af293	t-test Δaspf1 ΔgliP vs Af293		Af293 /uninfected	Δaspf1/Af293	ΔgliP/Af293	Δaspf1 ΔgliP /Af293
CARD9	908.518	995.493	952.005		982.331	938.62	931.819	839.311	923.02		893.694	794.122	1156.21	870.62	1063.41	955.61		855.855	905.273	642.827	1589.44	714.663	941.611		856.939	1017.1	971.887	636.337	968.048	890.063		0.637825	0.67305	0.918531	0.677298		0.969554	1.03531	1.02014	0.964294
CCL11	1014.92	1164.3	1089.61		1407.24	1073.61	881.227	1686.94	1262.25		971.114	925.613	1225.32	1043.76	1220.23	1077.21		1113.26	1120.58	1361.05	947.671	1329.91	1174.49		1056.86	1116.85	1051.35	1224.44	1165.89	1123.08		0.425151	0.386684	0.674156	0.49566		1.15844	0.8534	0.930474	0.889742
CCL2	1152.02	1162.72	1157.37		4479.54	3707.39	3799.95	6827.61	4703.62		4929.62	4043.09	3035.25	4851.4	4140.85	4200.04		3543.63	4118.79	6840.15	13186.6	8581.66	7254.17		3119.14	3728.19	2449.89	4064.26	1614.03	2995.1		0.0165665	0.563176	0.231634	0.100208		4.06406	0.892937	1.54225	0.636765
CCL3	478.814	449.628	464.221		545.899	528.432	489.366	751.137	578.709		585.698	610.863	434.188	534.9	462.542	525.638		1757.44	1929.71	3498.25	3197.94	3649.91	2806.65		1696.41	1970.08	1056.24	2891.44	922.959	1707.43		0.145093	0.470072	0.00471107	0.0322958		1.24662	0.908295	4.84985	2.95041
CCL4	67.525	104.124	85.8247		113.789	118.243	85.5471	142.242	114.955		43.759	119.067	97.5704	125.279	106.605	98.456		427.274	399.562	867.419	675.352	895.569	653.035		344.523	460.458	239.61	749.726	202.444	399.352		0.319023	0.404222	0.00657413	0.04405		1.33942	0.856472	5.68078	3.47398
CCL7	137.096	113.59	125.343		504.129	379.843	386.342	702.06	493.093		469.568	429.675	334.992	484.225	429.943	429.681		384.155	380.535	821.39	1271.73	850.75	741.712		281.441	288.565	243.277	372.325	139.87	265.096		0.0152247	0.473663	0.227758	0.0475234		3.93394	0.871398	1.5042	0.537618
CCR1	943.304	1053.87	998.585		1927.21	1351.95	1927.11	2095.36	1825.41		1486.12	2035.52	1931.89	1741.94	1987.61	1836.62		1364.14	1401.97	1965.78	7628.57	1829.44	2837.98		1151.97	2449.24	2343.53	1522.3	1852.36	1863.88		0.0112028	0.955499	0.449715	0.899707		1.828	1.00614	1.55471	1.02108
CCR2	1172.48	1132.75	1152.61		1222.87	949.084	887.666	1062.24	1030.47		954.284	722.682	1061.89	871.324	1388.51	999.737		944.707	1305.84	840.436	3332.28	1116.41	1507.93		898.67	1011.76	941.325	785.266	663.463	860.097		0.196832	0.825502	0.363368	0.123275		0.894025	0.97018	1.46335	0.834668
CSF3 (G-CSF)	47.0629	52.0622	49.5625		221.817	85.8048	105.784	232.079	161.371		154.84	104.571	113.019	121.056	121.582	123.014		138.505	111.156	111.899	163.392	139.347	132.86		86.3733	83.7196	77.0175	102.389	52.4513	80.3902		0.0605893	0.392687	0.515679	0.121769		3.25591	0.762304	0.823319	0.49817
CXCL1	564.754	563.219	563.987		1827.83	1763.18	1414.75	2379.85	1846.4		2164.39	1650.37	1387.94	1658.19	1756.78	1723.53		1902.48	1426.01	2013.4	3858.76	2240.96	2288.32		1115.09	1339.51	712.717	1377.6	745.36	1058.06		0.00764374	0.623965	0.37598	0.0194834		3.27384	0.933455	1.23934	0.573037
CXCL13	7327.48	7224.03	7275.76		12650.7	10515.3	7879.53	14431.3	11369.2		8884.77	8792.29	6523.39	13043.1	11193.5	9687.41		10803.4	9619.53	9920.96	7559.58	11851	9950.89		11070.3	9904.74	12491.5	13925.8	8316.75	11141.8		0.0624503	0.385662	0.415249	0.899273		1.56262	0.852074	0.875249	0.979999
CXCL2	137.096	138.833	137.964		646.725	433.209	329.31	652.982	515.557		456.104	349.952	348.001	378.653	527.738	412.089		1744.38	1788.51	3552.21	3858.76	4072.03	3003.18		1154.88	1418.78	645.48	1899.7	612.852	1146.34		0.0182486	0.301341	0.00765105	0.0582113		3.73688	0.79931	5.82512	2.2235
CXCL5	306.932	280.82	293.876		1918.57	1083.02	903.304	2041.3	1486.55		1447.41	813.794	992.778	1121.88	1765.59	1228.29		1502.65	988.39	1668.17	2823.95	1535.26	1703.68		870.526	1034.03	474.33	1238.83	689.228	861.387		0.0255042	0.475029	0.619813	0.115826		5.05842	0.826271	1.14607	0.579455
CXCR5	178.02	181.429	179.725		135.395	110.918	66.23	105.642	104.546		28.6117	119.067	80.4955	71.7892	69.6015	73.9129		92.7721	82.1155	118.248	109.835	101.047	100.804		53.3768	114.001	80.685	85.4654	86.4986	84.0054		0.0128152	0.176249	0.822377	0.283002		0.581702	0.706988	0.964202	0.803524
Clec4e (Mincle)	759.145	656.3	707.722		1810.54	1097.67	1573.88	1968.1	1612.55		1363.26	1905.06	1400.95	1387.92	1417.58	1494.96		2321.91	2363.32	3422.06	10263.7	3713.47	4416.9		1586.75	2909.7	2964.56	2542.81	2118.3	2424.42		0.0145835	0.610708	0.132638	0.0399543		2.27851	0.927077	2.73908	1.50347
Clec4n (Dectin-2)	1475.32	1445.12	1460.22		2329.07	2481.01	1837.88	3422.96	2517.73		3411.52	2976.66	1701.79	2635.09	2295.97	2604.21		1641.15	1978.78	2390.36	3020.02	2271.11	2260.29		1570.25	1779.49	1404.65	1659.38	1550.53	1592.86		0.0495432	0.850684	0.548497	0.0660109		1.72421	1.03435	0.897747	0.632657
Clec7a (Dectin-1)	613.864	668.921	641.392		1094.68	1001.4	804.878	944.12	961.271		1068.73	755.814	1045.63	883.288	1556.78	1062.05		764.389	1030.45	1092.01	1119.23	858.084	972.833		923.903	1006.42	902.205	879.194	795.051	901.354		0.00937322	0.526585	0.903489	0.430014		1.49873	1.10484	1.01203	0.937669
DEFB1	808.254	697.318	752.786		936.239	196.723	424.056	1200.32	689.335		270.969	892.481	482.973	1041.65	457.255	629.065		912.041	507.714	623.78	435.711	922.461	680.341		922.933	863.024	819.075	975.66	1003.02	916.741		0.804391	0.832899	0.97311	0.397527		0.915712	0.912568	0.986953	1.32989
FGB	425.612	441.74	433.676		131.073	80.5728	43.2335	98.9871	88.4667		6.73216	147.021	84.561	78.8273	74.8877	78.4059		66.6391	75.1056	81.7422	179.731	138.532	108.35		4.85243	126.47	73.35	78.6959	45.0897	65.6916		8.82776e-05	0.737368	0.508397	0.429771		0.203993	0.886276	1.22475	0.742557
IFNG	206.667	192.472	199.57		103.706	68.016	73.5889	110.633	88.986		23.5626	110.784	91.0657	69.6777	66.9584	72.4096		97.9986	92.1295	92.0591	126.175	115.715	104.815		30.0851	109.548	80.685	71.9263	88.339	76.1167		0.00106729	0.389676	0.263942	0.470657		0.445889	0.813719	1.17789	0.855378
IL-1B	482.906	448.051	465.478		2520.64	1077.79	1248.25	2735.04	1895.43		1457.51	1202.05	1110.68	1479.42	2140.03	1477.94		1639.84	1645.31	2550.67	4458.78	2921.4	2643.2		1159.73	1770.58	991.447	2170.48	768.365	1372.12		0.0438525	0.417432	0.302451	0.341747		4.07201	0.779737	1.39451	0.72391
IL10	118.68	145.143	131.912		108.028	64.8768	59.791	79.0233	77.9297		25.2456	97.324	68.2993	68.9739	59.0291	63.7744		66.6391	76.107	98.408	137.975	111.641	98.154		26.2031	98.8604	81.9075	72.7725	69.0149	69.7517		0.0679277	0.401631	0.265706	0.6291		0.590771	0.818358	1.25952	0.895059
IL12a	220.991	192.472	206.732		188.688	172.656	150.857	127.269	159.868		148.107	138.738	156.926	118.241	221.139	156.63		173.784	146.206	136.501	246.903	128.753	166.43		189.245	119.345	167.482	147.237	119.626	148.587		0.101987	0.8867	0.803607	0.572936		0.77331	0.97975	1.04105	0.929438
IL17RA	2089.18	2050.94	2070.06		2473.11	2143.03	2602.29	2764.15	2495.64		2463.97	2552.17	2418.93	2551.33	2697.72	2536.82		2133.76	2212.11	2664.16	4882.69	2509.88	2880.52		1910.89	2480.42	2578.25	2332.11	2343.74	2329.08		0.0467547	0.784247	0.500856	0.373534		1.20559	1.0165	1.15422	0.933259
IL17RC	1252.28	1320.49	1286.38		1022.66	1060	1208.7	1196.16	1121.88		976.163	1038.47	1112.3	1178.89	1054.59	1072.08		1044.01	1047.47	1076.93	1160.08	1081.37	1081.97		1058.8	1044.71	1097.8	1054.36	1141.97	1079.53		0.0501238	0.427596	0.480952	0.450433		0.87212	0.955613	0.964427	0.962248
IL17a	220.991	206.671	213.831		66.2569	59.6448	51.5122	74.0323	62.8616		25.2456	94.2179	60.9815	76.7159	75.7687	66.5859		60.1058	52.0732	69.838	93.4963	84.749	72.0525		25.2326	67.6882	47.6775	65.1568	57.0523	52.5615		0.00350401	0.777977	0.344953	0.295646		0.293978	1.05925	1.14621	0.836147
IL1R1	5708.93	5832.55	5770.74		8980.69	8813.82	8119.61	8435.53	8587.41		8189.67	6814.75	9292.76	8213.53	8717.81	8245.7		8133.89	8201.53	8596.42	8834.04	8526.24	8458.42		7843.47	7814.42	7028.15	7490.49	8262.46	7687.8		0.000328467	0.481821	0.601148	0.0154222		1.4881	0.960208	0.984979	0.89524
IL1R2	3726.15	3636.47	3681.31		11060.6	5932.04	9981.41	9676.61	9162.66		7051.94	11191.2	9227.72	7650.47	9314.27	8887.12		8569	7535.6	10291.6	56109.6	10453.5	18591.8		6085.92	14395.3	15983	8417.92	10892.4	11154.9		0.0161181	0.843716	0.373924	0.38691		2.48897	0.969928	2.02909	1.21743
IL23a	133.004	115.168	124.086		112.349	101.501	80.0279	116.455	102.583		60.5894	125.279	103.262	93.6075	76.6497	91.8775		103.225	103.145	134.914	190.624	177.647	141.911		36.8785	99.751	110.025	103.235	80.9774	86.1735		0.182066	0.462743	0.102052	0.32933		0.826711	0.895639	1.38338	0.840035
IL28Ra	1727	1886.86	1806.93		2209.52	2151.4	2337.37	2164.41	2215.67		2203.1	1974.43	2503.49	2012.91	2147.07	2168.2		2351.97	2359.32	2348.3	3056.33	2157.03	2454.59		2063.25	2275.57	2462.11	1971.63	2464.29	2247.37		0.0678486	0.662228	0.202741	0.783214		1.22621	0.978575	1.10783	1.01431
IL3	71.6174	77.3045	74.461		69.1376	54.4128	59.791	69.8732	63.3037		57.2233	60.051	53.6637	56.3052	51.9809	55.8448		48.346	60.0845	74.5996	99.8504	88.0086	74.1778		32.9965	74.8132	45.2325	60.0797	51.5311	52.9306		0.0812924	0.138734	0.324126	0.241012		0.850159	0.882174	1.17178	0.836138
IL4Ra	15794.7	16831.9	16313.3		21244	19838.7	23060	21926.1	21517.2		22473.6	19426.5	25868.3	22508	22968.5	22649		19638.9	21274.9	20896.6	34933.1	20938.7	23536.5		18684.8	22746.8	19662.7	18656.8	23990.5	20748.3		0.00461405	0.387842	0.526532	0.572316		1.319	1.0526	1.09385	0.964267
IL6	133.004	130.944	131.974		815.248	347.405	331.15	995.693	622.374		531.841	402.756	400.038	541.938	486.329	472.58		655.938	440.62	954.717	792.449	990.097	766.764		219.33	329.535	228.607	551.717	155.513	296.941		0.0611753	0.440233	0.493346	0.146738		4.71588	0.759319	1.232	0.477109
IRAK2	3175.72	3339.87	3257.8		3729.11	3831.92	3364.85	3243.28	3542.29		3748.13	3534.72	3934.52	3562.71	3868.61	3729.74		4187.81	4514.35	4042.67	4715.66	3858.53	4263.8		4147.86	4671.37	4596.6	4052.41	4347.94	4363.24		0.156697	0.301869	0.0110313	0.00382733		1.08733	1.05292	1.20369	1.23176
IRAK3	1649.25	1782.74	1715.99		2125.98	2102.22	2065.09	2051.28	2086.14		1896.79	1997.21	2374.21	2307.81	2359.4	2187.08		2440.82	2590.64	2417.35	3598.25	2436.53	2696.72		2216.59	2716.43	2647.93	2201.79	2556.31	2467.81		0.0962263	0.372749	0.0547998	0.023655		1.21571	1.04839	1.29268	1.18296
MyD88	2854.47	3107.96	2981.21		4612.06	4119.68	4687.61	5047.51	4616.71		4670.44	4358.87	5193.18	4996.39	4723.21	4788.42		3880.75	4194.9	4290.27	6652.76	4401.25	4683.98		3652.91	4707.89	4327.65	4124.34	4458.36	4254.23		0.00217096	0.499293	0.904739	0.209155		1.5486	1.03719	1.01457	0.921485
NLRC4	145.281	154.609	149.945		204.532	212.419	195.93	208.788	205.417		227.21	200.86	216.281	182.992	214.972	208.463		241.73	223.314	209.514	282.304	215.947	234.562		212.537	201.283	221.272	163.315	212.566	202.195		0.00748798	0.730476	0.0895892	0.778031		1.36995	1.01483	1.14188	0.984311
NLRP1a	196.436	162.497	179.467		87.8624	94.176	43.2335	97.3234	80.6488		18.5134	150.127	69.1123	62.6396	40.5275	68.184		81.0122	73.1028	103.963	108.02	128.753	98.9703		9.70486	105.985	62.3475	75.3111	69.9351	64.6568		0.0359289	0.643982	0.297266	0.452027		0.44938	0.845444	1.22718	0.801708
NLRP3	509.507	509.579	509.543		796.523	587.03	734.049	806.869	731.118		644.604	722.682	725.273	681.293	759.449	706.66		831.029	911.281	1272.16	2222.13	1241.08	1295.54		584.233	1107.95	964.552	990.891	772.966	884.118		0.0221031	0.676742	0.0840772	0.195934		1.43485	0.966548	1.77199	1.20927
NOX	133.004	132.522	132.763		73.4587	61.7376	55.1917	49.9094	60.0744		33.6608	70.4046	53.6637	54.8976	51.9809	52.9215		57.4925	63.0887	68.2507	91.6808	57.8575	67.6741		25.2326	52.5474	56.235	44.002	30.3665	41.6767		0.000722689	0.385964	0.379629	0.0527999		0.452494	0.880933	1.12651	0.693752
PCDH12	1033.34	1132.75	1083.04		877.184	941.76	1077.16	985.712	970.453		998.043	840.713	1183.04	1082.47	1189.39	1058.73		778.763	911.281	1093.6	892.3	949.352	925.059		924.874	1013.54	723.72	1126.28	853.024	928.288		0.199537	0.293686	0.513245	0.61765		0.896044	1.09097	0.953224	0.956551
PCDH7	1368.92	1437.23	1403.07		1667.95	1790.39	1503.05	1378.33	1584.93		1245.45	1120.26	1418.84	1328.8	1699.51	1362.57		1715.63	2001.81	1282.48	1384.29	1492.07	1575.26		1439.23	1425.9	1905.88	1509.61	1320.48	1520.22		0.139529	0.138984	0.95275	0.648033		1.12961	0.859705	0.993897	0.959172
TLR2	615.91	736.759	676.335		1050.03	909.321	886.746	1076.38	980.619		1036.75	963.921	912.283	920.591	888.961	944.502		978.68	1033.45	1351.52	2006.99	1321.76	1338.48		955.929	1033.14	899.76	954.505	950.565	958.779		0.0446842	0.540685	0.123008	0.699078		1.4499	0.963169	1.36494	0.977728
TLR4	3787.54	4146.05	3966.79		6074.03	5476.86	5378.43	5464.25	5598.39		5331.87	4736.78	6007.89	5403.9	5501.16	5396.32		5295.85	5350.52	5503.71	7450.66	5065.38	5733.22		5173.66	6405.44	5573.38	5289.55	5857.06	5659.82		0.00941508	0.460224	0.782776	0.828445		1.41131	0.963905	1.02408	1.01097
TNFa	163.697	156.187	159.942		155.56	111.965	81.8676	148.065	124.364		82.4689	156.34	127.655	103.461	103.962	114.777		250.877	247.348	438.074	511.053	424.56	374.382		95.1077	251.159	160.147	262.32	120.546	177.856		0.126861	0.667664	0.0072354	0.209872		0.777559	0.922911	3.01037	1.43012
TRAF3IP2	4812.69	4567.28	4689.98		4702.8	4856.34	5084.99	4422.81	4766.74		4672.12	3957.15	5256.6	4293.98	4758.45	4587.66		4731.37	5207.32	4248.21	5162.27	4269.23	4723.68		4762.18	4565.39	4965.79	4021.95	5153.11	4693.68		0.70385	0.51521	0.868156	0.769169		1.01637	0.962432	0.990968	0.984675
Tubb5	3454.01	3461.35	3457.68		3129.92	3212.45	3502.83	3496.16	3335.34		4057.81	3392.88	3596.28	3251.63	3435.14	3546.75		2792.31	3017.24	3388.73	3150.73	3477.97	3165.4		2767.83	2614.01	2710.28	2999.75	2789.12	2776.2		0.293452	0.253241	0.315935	0.00378549		0.964618	1.06338	0.949048	0.832359
