# Supplementary material for: Functional convergence of gliP and aspf1 in Aspergillus fumigatus pathogenicity
Source: Virulence. 2018 Jul 27;9(1):1062–73. doi: 10.1080/21505594.2018.1482182 (PMC6086310; doi:10.1080/21505594.2018.1482182)
Supplement: Supplemental Material [file kvir-09-01-1482182-s001.zip › Aspf1 paper Table S3.xlsx]

## Sheet: Sheet1
Primer name	Primer sequence (5' - 3')
Aspf1-RT-F	CCTGGACATGCATCAACC
Aspf1-RT-R	AGCTTGCCATTCCCGTCG
Glip-RT-F	TCCAACAGTCAGAGGCATTC
Glip-RT-R	CTTGAGGGATAATCGGTGGT
GPDA-F (Af293)	CGACCAGGGTCTGATTG
GPDA-R (Af293)	TGTCGGAGGTGTAGGTGGT
HYG-F	CGCCAGGGTTTTCCCAGTCACGAC
HY	GGATGCCTCCGCTCGAAGTA
YG	CGTTGCAAGACCTGCCTGAA
BL	TGATGAACAGGGTCACGTC
LE	AAGTTGACCAGTGCCGTTC
BLE-F	CCTTCCTCAGGAATTAAAGCC
BLE-R	AGGCGGAGAATATGGAGC
Aspf1F4	ATAGGTACCTCTAGTCAAGCGAGCAGC
Aspf1F3	ATATCTAGACCATCTTGGACGTAGTCAGG
Aspf1F2	TCGTTTTACAACGTCGTGACTGGGAAAACCCTGGCGGAGACTGTGTTCTCATTAGT
Aspf1F1	AGGTGCTAGCCATGAGCGAC
Aspf1-Com-F	TATGCGGCCGCTCAAGCGTAGAGCTTCC
Aspf1-Com-R	AGATACTCCGACTCGAGATG
Aspf1-BLE-F4	TCTAGTCAAGCGAGCAGC
Aspf1-BLE-F3	TACTGCCGGTGATTCGATGAAGCTCCATATTCTCCGCCTCCATCTTGGACGTAGTCAGG
Aspf1-BLE-F2	AGGTTTTGGGACGCTCGAAGGCTTTAATTCCTGAGGGAGACTGTGTTCTCATTAGT
Aspf1-BLE-F1	AGGTGCTAGCCATGAGCGAC
ASPF1	GCACGTGAAATTGTTGAAAGG
ADR1	CAGGCTGGCCGCATTG
GAPDH-F	CCTCGTCCCGTAGACAAAATG
GAPDH-R	TCTCCACTTTGCCACTGCAA
IL6-F	CCTCTGGTCTTCTGGAGTACC
IL6-R	GCTGGAGTCA CAGAAGGAGT
TNFɑ-F	TACAGGCTTGTCACTCGAATT
TNFɑ-R	ATGAGCACAGAAAGCATGATG
Cxcl1-F	TGAGCTGCGCTGTCAGTGCCT
Cxcl1-R	AGAAGCCAGCGTTCACCAGA
Cxcl2-F	GAGCTTGAGTGTGACGCCCCCAGG
Cxcl2-R	GTTAGCCTTGCCTTTGTTCAGTATC
Ccl3-F	CTGCAACCAAGTCTTCTCAGC
Ccl3-R	CTGCCTCCAAGACTCTCAGG
Ccl4-F	CTCAGCCCTGATGCTTCTCAC
Ccl4-R	AGAGGGGCAGGAAATCTGAAC
Ccl7-F	AGCTACAGAAGGATCACCAG
Ccl7-R	CACATTCCTACAGACAGCTC
